# Supplementary material for: Transcriptome-Based Revelation of the Effects of Sleep Deprivation on Hepatic Metabolic Rhythms in Tibetan Sheep (Ovis aries)
Source: Animals (Basel). 2024 Nov 5;14(22):3165. doi: 10.3390/ani14223165 (PMC11591132; doi:10.3390/ani14223165)
Supplement: Supplementary file 1 [file animals-14-03165-s001.zip]

Archive with 1 entries (1 files):
- animals-3261031-supplementary.pdf
